# Supplementary material for: Thermostable Human Basic Fibroblast Growth Factor (TS-bFGF) Engineered with a Disulfide Bond Demonstrates Superior Culture Outcomes in Human Pluripotent Stem Cell
Source: Biology (Basel). 2023 Jun 20;12(6):888. doi: 10.3390/biology12060888 (PMC10294964; doi:10.3390/biology12060888)
Supplement: Supplementary file 1 [file biology-12-00888-s001.zip]

Archive with 1 entries (1 files):
- biology-2407791-supplementary.pdf
